# Supplementary material for: Performance of Ultrasensitive Polymerase Chain Reaction Testing for JC Polyomavirus in Cerebrospinal Fluid Compared with Pathological Diagnosis of Progressive Multifocal Leukoencephalopathy
Source: Viruses. 2024 Dec 19;16(12):1950. doi: 10.3390/v16121950 (PMC11680323; doi:10.3390/v16121950)
Supplement: Supplementary file 1 [file viruses-16-01950-s001.zip]

Archive with 2 entries (2 files):
- Supplementary Dataset S1 (Takahashi et al) R2.xlsx
- Supplementary Dataset S2 (Takahashi et al) R2.xlsx
