# Supplementary material for: Performance of Ultrasensitive Polymerase Chain Reaction Testing for JC Polyomavirus in Cerebrospinal Fluid Compared with Pathological Diagnosis of Progressive Multifocal Leukoencephalopathy
Source: Viruses. 2024 Dec 19;16(12):1950. doi: 10.3390/v16121950 (PMC11680323; doi:10.3390/v16121950)
Supplement: Supplementary file 1 [file viruses-16-01950-s001.zip › Supplementary Dataset S1 (Takahashi et al) R2.xlsx]

## Sheet: Supplementary Dataset S1_Legend
Performance of Ultrasensitive Polymerase Chain Reaction Testing for JC Polyomavirus in Cerebrospinal Fluid Compared with Pathological Diagnosis of Progressive Multifocal Leukoencephalopathy
Kenta Takahashi, Kazuo Nakamichi, Yuko Sato, Harutaka Katano, Hideki Hasegawa, Masayuki Saijo, and Tadaki Suzuki
Supplementary Dataset S1. Nucleic acid extraction procedures for PCR testing of JCPyV.
The procedures for nucleic acid extraction for JC polyomavirus (JCPyV) polymerase chain reaction (PCR) testing in cerebrospinal fluid (CSF) and brain tissue are detailed on a separate sheet (see Supplementary Dataset S1_Data).
Although the ultrasensitive PCR testing can detect JCPyV with a lower detection limit of 10 copies/mL by concentrating the virus particles in CSF using ultrafiltration, this additional step was not employed in the CSF testing of the patients included in this study.
Methods 3 and 4 of the ultrasensitive PCR testing for CSF JCPyV share the same nucleic acid extraction procedure but differ in PCR conditions (see Supplementary Dataset S2_Data).
The reference numbers in the data correspond to the entries in the main text.

## Sheet: Supplementary Dataset S1_Data
	Standard PCR testing for CSF JCPyV (Method 1)	Standard PCR testing for CSF JCPyV (Method 2)	Ultrasensitive PCR testing for CSF JCPyV (Method 3)	Ultrasensitive PCR testing for CSF JCPyV (Method 4)	Standard PCR testing for Brain JCPyV and beta-actin (Method 5)	Standard PCR testing for Brain JCPyV and beta-actin (Method 6)
Period of use in clinical testing (including trial period)	2007–2013	2013–2016	2016–2020	2020–present	2007–present	2007–present
Sample type	CSF	CSF	CSF	CSF	Brain tissue (frozen)	Brain tissue (FFPE)
Sample volume	200 µL	140 µL	500 µL or 2–4 mL (see Notes below)	500 µL or 2–4 mL (See Notes below)	Variable	Variable
Nucleic acid extraction kit	QIAamp DNA Blood Mini Kit (Qiagen)	QIAamp Viral RNA Mini Kit (Qiagen)	QIAamp MinElute Virus Spin Kit (Qiagen)	QIAamp MinElute Virus Spin Kit (Qiagen)	DNeasy Blood and Tissue Kit (Qiagen)	QIAamp DNA FFPE Tissue Kit (Qiagen)
Protease treatment (volume)	Qiagen Protease (20 µL)	n.a.	Qiagen Protease (75 µL)	Qiagen Protease (75 µL)	Proteinase K (20 µL)	Proteinase K (20 µL)
Carrier RNA (1 µg/μL)	n.a.	5.6 μL	5.6 μL	5.6 μL	n.a.	n.a.
Eluate	Buffer AE (Qiagen)	Distilled water (PCR grade, Thermo Scientific)	Distilled water (PCR grade, Thermo Scientific)	Distilled water (PCR grade, Thermo Scientific)	Buffer AE (Qiagen)	Buffer ATE (Qiagen)
Elution volume	60 µL	60 µL	25 µL	25 µL	50 µL	50 µL
Change points of the manufacturer's protocol	n.a.	n.a.	The volumes of CSF, Buffer AL, and Qiagen protease were increased. If necessary, CSF is concentrated by ultrafiltration.	The volumes of CSF, Buffer AL, and Qiagen protease were increased. If necessary, CSF is concentrated by ultrafiltration.	n.a.	n.a.
Notes	n.a.	n.a.	When the highest detection sensitivity is required, 2 to 4 mL of CSF is concentrated to 500 μL by ultrafiltration.	When the highest detection sensitivity is required, 2 to 4 mL of CSF is concentrated to 500 μL by ultrafiltration.	n.a.	n.a.
References (in case of protocol change)	n.a.	n.a.	[Ref # 27] Nakamichi et al. 2019	[Ref # 27] Nakamichi et al. 2019	n.a.	n.a.
Volume of DNA solution per PCR	2 µL	5 µL	5 µL	5 µL	1 µL	1 µL
PCR conditions	Supplementary Dataset S2	Supplementary Dataset S2	Supplementary Dataset S2	Supplementary Dataset S2	Supplementary Dataset S2	Supplementary Dataset S2
