# Supplementary material for: Performance of Ultrasensitive Polymerase Chain Reaction Testing for JC Polyomavirus in Cerebrospinal Fluid Compared with Pathological Diagnosis of Progressive Multifocal Leukoencephalopathy
Source: Viruses. 2024 Dec 19;16(12):1950. doi: 10.3390/v16121950 (PMC11680323; doi:10.3390/v16121950)
Supplement: Supplementary file 1 [file viruses-16-01950-s001.zip › Supplementary Dataset S2 (Takahashi et al) R2.xlsx]

## Sheet: Supplementary Dataset S2_Legend
Performance of Ultrasensitive Polymerase Chain Reaction Testing for JC Polyomavirus in Cerebrospinal Fluid Compared with Pathological Diagnosis of Progressive Multifocal Leukoencephalopathy
Kenta Takahashi, Kazuo Nakamichi, Yuko Sato, Harutaka Katano, Hideki Hasegawa, Masayuki Saijo, and Tadaki Suzuki
Supplementary Dataset S2. Conditions for real-time PCR detection of JCPyV.
The conditions for real-time PCR detection of JC polyomavirus (JCPyV) in cerebrospinal fluid (CSF) and brain tissue are detailed on a separate sheet (see Supplementary Dataset S2_Data).
Methods 1 and 2 and Methods 5 and 6 use the same PCR conditions but differ in the nucleic acid extraction procedure.
The quantitative performance of different types of real-time PCR for JCPyV in CSF has been confirmed using the complete viral genome as a reference.
The reference numbers in the data correspond to the entries in the main text.

## Sheet: Supplementary Dataset S2_Data
	Standard PCR testing for CSF JCPyV (Method 1)	Standard PCR testing for CSF JCPyV (Method 2)	Ultrasensitive PCR testing for CSF JCPyV (Method 3)	Ultrasensitive PCR testing for CSF JCPyV (Method 4)	Standard PCR testing for Brain JCPyV (Methods 5 and 6)	Standard PCR testing for Brain beta-actin (Methods 5 and 6)
Target sequence	JCPyV T gene	JCPyV T gene	JCPyV T gene	JCPyV T gene	JCPyV T gene	Human beta-actin gene
Real-Time PCR instrument	LightCycler ST300 (Roche)	LightCycler ST300 (Roche)	LightCycler 96 System (Roche)	LightCycler 96 System (Roche)	MX3000P (Agilent Technologies)	MX3000P (Agilent Technologies)
PCR program (denature)	95°C for 10 min	95°C for 10 min	95°C for 10 min	95°C for 10 min	95°C for 15 min	95°C for 15 min
PCR Program (cycle steps)	95°C for 10 sec, 60°C for 20 sec, 72°C for 1 sec	95°C for 10 sec, 60°C for 20 sec, 72°C for 1 sec	95°C for 10 sec, 60°C for 30 sec, 72°C for 1 sec	95°C for 10 sec, 60°C for 30 sec, 72°C for 1 sec	95°C for 15 sec, 60°C for 60 sec	95°C for 15 sec, 60°C for 60 sec
PCR program (cycle number)	45	45	45	45	40	40
Forward primer (5'-3')	AAGTACATGCCCATAAGCAA	AAGTACATGCCCATAAGCAA	AAGTACATGCCCATAAGCAA	AGAGTGTTGGGATCCTGTGTTTT	ATGTTTGCCAGTGATGATGAAAA	TGAGCGCGGCTACAGCTT
Reverse primer (5'-3')	AGACAGCCATATGCAGTAG	AGACAGCCATATGCAGTAG	AGACAGCCATATGCAGTAG	GAGAAGTGGGATGAAGACCTGTTT	GGAAAGTCTTTAGGGTCTTCTACCT	TCCTTAATGTCACGCACGATTT
Hydrolysis probe (5'-3')	AAACCTGCTTAGTTTCTTCTGGTTCTT	AAACCTGCTTAGTTTCTTCTGGTTCTT	AAACCTGCTTAGTTTCTTCTGGTTCTT	TCATCACTGGCAAACATTTCTTCATGGC	AGGATCCCAACACTCTACCCCACCTAAAAAGA	ACCACCACGGCCGAGCGG
5' labeling of probe	FAM	FAM	FAM	FAM	FAM	FAM
3' labeling of probe	BHQ-1	BHQ-1	BHQ-1	BHQ-1	TAMRA	TAMRA
Obtaining primers and probes	Synthetic oligo-DNA (not a commercial kit)	Synthetic oligo-DNA (not a commercial kit)	Synthetic oligo-DNA (not a commercial kit)	Synthetic oligo-DNA (not a commercial kit)	Synthetic oligo-DNA (not a commercial kit)	Synthetic oligo-DNA (not a commercial kit)
Standard DNA for target quantification	Plasmid (pBR322) containing BamHI fragment of the complete JCPyV genome (Mad-1 strain), serial 5-fold dilution	Plasmid (pBR322) containing BamHI fragment of the complete JCPyV genome (Mad-1 strain), serial 5-fold dilution	Plasmid (pUC19) containing EcoRI fragment of the complete JCPyV genome (Mad-1 strain), serial 5-fold dilution	Plasmid (pUC19) containing EcoRI fragment of the complete JCPyV genome (Mad-1 strain), serial 5-fold dilution	PCR-amplified DNA fragment containing partial JCPyV genome (Mad-1 strain), serial 10-fold dilution	PCR-amplified DNA fragment containing partial human beta-actin gene, serial 10-fold dilution
Premix for PCR (2xconc)	LightCycler 480 Probes Master (Roche)	LightCycler 480 Probes Master (Roche)	LightCycler 480 Probes Master (Roche)	LightCycler 480 Probes Master (Roche)	THUNDERBIRD Probe qPCR Mix (Toyobo)	THUNDERBIRD Probe qPCR Mix (Toyobo)
Change points of the manufacturer's protocols (PCR instrument and premix)	n.a.	n.a.	n.a.	n.a.	n.a.	n.a.
Total PCR volume	20 µL	20 µL	20 µL	20 µL	20 µL	20 µL
Final primer concentration	0.5 μM (each)	0.5 μM (each)	0.5 μM (each)	0.5 μM (each)	0.3 μM (each)	0.3 μM (each)
Final probe concentration	0.16 μM	0.16 μM	0.16 μM	0.16 μM	0.3 μM	0.3 μM
PCR template volume	2 µL	2 µL	5 µL	5 µL	1 µL	1 µL
References	[Ref # 30] Nakamichi et al. 2011	[Ref # 30] Nakamichi et al. 2011	[Ref # 4] Nakamichi et al. 2023, [Ref # 30] Nakamichi et al. 2011	[Ref # 4] Nakamichi et al. 2023, [Ref # 25] Ryschkewitsch et al. 2004	[Ref # 40] Pal et al. 2006	[Ref # 41] Kuramochi et al. 2006
